# Supplementary material for: Emerging Real-World Treatment Patterns and Clinical Outcomes of Multiple Myeloma in Argentina and Brazil: Insights from the TOTEMM Study in the Private Healthcare Sector
Source: Curr Oncol. 2025 Dec 29;33(1):16. doi: 10.3390/curroncol33010016 (PMC12840273; doi:10.3390/curroncol33010016)
Supplement: Supplementary file 1 [file curroncol-33-00016-s001.zip]

Archive with 1 entries (1 files):
- curroncol-3968190-supplementary.pdf
